# Supplementary material for: A network meta-analysis for neoadjuvant and adjuvant treatments for resectable squamous cell carcinoma of esophagus
Source: Sci Rep. 2021 Mar 24;11:6800. doi: 10.1038/s41598-021-86102-8 (PMC7990939; doi:10.1038/s41598-021-86102-8)
Supplement: Supplementary file 2 — Supplementary Table 1. [file 41598_2021_86102_MOESM2_ESM.xls]

## Sheet: Sheet1
Supplementary table 1
Author	Year	n	Staging procedures	Included stages	Design	Median age (years)	﻿cN+ (%)	Resected (%)	R0 (%	RT (schedule)	CT (regimen)
Kelsen et al.	1990	96	-chest x-ray -barium contrast esophagram -upper gastrointestinal series -CT-scan	T3Nany ,or unresectable tumors.	CTvs.RT	NR	NR	NR	NR	4,500 cGy 5,500 cGy	BLEO 10 mg/m2 day 3 (loading dose) and 10 mg/mq/day 96-h ci from day 3
Schlag et al.	1992	46	-Thoraco-abdominal CT_x005f_x0002_scan -Liver US -Bronchoscopy	cT1/4- cN0/1	S vs. neoCT	57	NR	65.2	37	NA	CDDP 20 mg/mq day 1 to 5 5-FU 1000 mg/mq/day 120-h ci from day 1 q21 for 3 cycles (in case of response after the first cycle)
Nygaard et al.	1992	186	-OG endoscopy -Thorax and upper abdomen CT-scan -Oesophageal contrast_x005f_x0002_XR	cT1/2- cN0/1	S vs. neoCT	62	NR	62.6	40.6	NA	CDDP 20 rng/mq day 1 to 5 BLEO 5 mg/mq im + 5 mg/mq iv day 1 to 5 q14 for 2 cycle
					S vs. neoCRT	61	NR	67	46.6	35 Gy (1.75 Gy x 20)	CDDP 20 rng/mq day 1 to 5 BLEO 5 mg/mq im + 5 mg/mq iv day 1 to 5 q14 for 2 cycle
					S vs. neoRT	63.5	NR	60.7	38.2	35 Gy (1.75 Gy x 20)	NA
Maipang et al.	1994	46	-OG endoscopy -Chest XR -Liver US -Oesophageal contrast_x005f_x0002_XR and CT-scan -Bronchoscopy	cT1/4- cN0/1	S vs. neoCT	64.5 (mean)	NR	80.4	NR	NA	CDDP 100 mg/mq day 1 BLEO 10 mg/mq day 3 (loading dose) and 10 mg/mq/day 96-h ci from day 3 VBL 3 mg/mq day 1,8,15 and 22 q28 for 2 cycles
Le Prise et al.	1994	86	-OG endoscopy -Chest XR -Liver US -Oesohageal contrast-XR -Bronchoscopy	NR	S vs. neoCRT	NR	NR	89.5	85	20 Gy (2 Gy x 10)	CDDP 100 mg/mq day 1 5-FU 600 mg/mq/day 96-h ci from day 2 q21 for 2 cycles
Pouliquen et al.	1996	120	NR	NR	S vs. aCT	57	NR	NR	NR	NA	CDDP 100 mg/m2 day 1 or 20 mg/mq day 1 to 5 5-FU 100 mg/mq/day 120-h ci from day 1 q28 for 6-8cycles
Ando et al.	1997	205	NR	cT1/4- cN0/1	S vs. aCT	60 (mean)	NR	100	NR	NR	CDDP 70 mg/mq day 1 VDN 3 mg/mq day 1 q21 for 2 cycles
Bosset et al.	1997	282	-OG endoscopy -Lower neck, thorax and upper abdominen CT_x005f_x0002_scan -Liver US -Oesophageal contrast_x0002_XR -Bronchoscopy	cT1/2- cN0/1 cT3N0	S vs. neoCRT	56 (mean)	23	97.5	NR	18.5 Gy (3.7 Gy x 5)	CDDP 80 mg/mq day 1q21 for 2 cycl
Law et al.	1997	147	-OG endoscopy -Chest XR -Abdominal US -Oesophageal contrast_x005f_x0002_XR -Bronchoscopy	cT1/3- cN0/1	S vs. neoCT	64 (mean)	NR	92	NR	NA	CDDP 100 mg/mq day 1 5-FU 500 mg/mq/day 120-h ci from day 1 q21 for 2 cycles
Ancona et al.	2001	96	-OG endoscopy -Thorax and upper abdomen CT-scan -Neck US -Oesohageal contrast-XR -Broncoscopy	cT2/3-cN0 cT1/3-cN1	S vs. neoCT	64 (mean)	NR	92	NR	NA	CDDP 100 mg/mq day 1 5-FU 500 mg/mq/day 120-h ci from day 1 q21 for 2 cycles
Ando et al.	2003	242	NR	cT2/4- cN0/1	S vs. aCT	59 (mean)	NR	100	98.7	NA	CDDP 80 mg/mq day 1 5-FU 800 mg/mq/day 120-h ci from day 1 q21 for 2 cycles
Tachibana et al.	2003	45	NR	NR	CT vs.CRT	61(mean)	NR	NR	NR	NA	CDDP 50 mg/m2 day 1 and 15 5-FU 300mg/m2/day from day 1 qd for 5weeks
Lee et al.	2004	101	-OG endoscopy -Thorax and upper abdomen CT-scan -Endoscopic US -Oesophageal contrast_x005f_x0002_XR -Bronchoscopy -Bone scan	cT1/3- cN0/1	S vs. neoCRT	62	64	82.2	76.2	45.6 Gy (1.2 Gy x 38)	Neoadjuvant CT with: CDDP 60 mg/mq day 1 and 21 5-FU 1000 mg/mq/day 96-h ci from day 2 In case of response or stable disease, postoperative CT with: CDDP 60 mg/mq day 1 5-FU 1000 mg/mq/day 96-h ci from day 2 q21 for 3 cycles
Burmeister et al.	2005	95	-OG endoscopy -Neck and thoraco_x005f_x0002_abdominal CT-scan	cT1/3- cN0/1	S vs. neoCRT	NR	NR	NR	NR	35 Gy (2.33 Gy x 15)	CDDP 80 mg/mq day 1 5-FU 800 mg/mq/day 96-h ci from day 1
Natsugoe et al.	2006	45	-OG endoscopy -Neck and thoraco_x005f_x0002_abdominal CT-scan -Endoscopic US -Oesohageal contrast-XR-OG endoscopy -Neck and thoraco_x0002_abdominal CT-scan -Endoscopic US -Oesohageal contrast-XR	cT2/3-cN0/1	S vs. neoCRT	NR	89	96	NR	40 Gy (2 Gy x 20)	CDDP 7 mg day 1 to 5 5-FU 350 mg/day 24-h ci from day 1 to 5 for 4 weeks
Allum et al.	2009	249	-Chest XR -Liver US or CT-scan -Bronchoscopy (for upper- and middle-third tumours)	NR	S vs. neoCT	NR	NR	NR	NR	NA	CDDP 80 mg/mq day 1 5-FU 1000 mg/mq/day 96-h ci from day 1 q21 for 2 cycles
Lv et al.	2010	238	-CT-scan (not otherwise specified)	cT1/4- cN0/1	S vs. neoCRT	NR	NR	98.1	87.5	40 Gy (2 Gy x 20)	CDDP 20 mg/mq day 1 to 3 PXL 135 mg/mq day 1 q21 for 2 cycles
					S vs. aCRT	NR	NR	95.6	79.1	40 Gy (2 Gy x 20)	CDDP 20 mg/mq day 1 to 3 PXL 135 mg/mq day 1 q21 for 2 cycles
Cao et al.	2009	473	-CT-scan (not otherwise specified)	cT1/4- cN0/1	S vs. neoCRT/neoCT/neoRT	63 (mean)	NR	97.5	86	40 Gy (2 Gy x 20)	CDDP 20 mg/mq day 1 to 5 5FU 500 mg/mq/day ci 120-h from day 1 MMC 10 mg/mq day 1
Boonstra et al.	2011	169	-OG endoscopy -Thoraco-abdominal CT_x005f_x0002_scan -Neck US -Upper abdominal US -Bronchoscopy	cT1/4- cN0/1	S vs. neoCRT	60	NR	87.6	52.7	NA	CDDP 80 mg/mq day 1 VP-16 100 mg/mq iv day 1 and 2 and 200 mg/mq orally day 3 and 5 q28 for 2 cycles (4 in case of clinical response)
Van Hagen et al.	2012	84	-OG endoscopy -Thoraco-abdominal CT_x005f_x0002_scan -Endoscopic US -Neck US	cT1-cN1 cT2/3- cN0/1	S vs. neoCRT	NR	NR	NR	NR	41.4 Gy (1.8 Gy x 23)	CBDCA AUC 2 PXL 50 mg/mq weekly for 5 weeks
Ando et al.	2012	330	-OG endoscopy -Oesohageal contrast-XR -CT-scan or MRI; -Endoscopic US recommended	cT1/3- cN0/1	aCT vs. neoCT	60	66	95.7	89	NA	CDDP 80 mg/mq day 1 5-FU 800 mg/mq/day ci 120-h from day 1 q21 for 2 cycles
Mariette et al.	2014	137	-OG endoscopy -Thoraco-abdominal CT_x005f_x0002_scan -Endoscopic US -Bronchoscopy	cT1/2- cN0/1 cT3N0	S vs. neoCRT	NR	NR	NR	NR	45 Gy (1.8 Gy x 25)	CDDP 75 mg/mq day 1 or 15 mg/mq day 1 to 5 5-FU 800 mg/mq/day 96-h ci from day 1 q28 for 2 cycles
Shapiro et al.	2015	366	-upper gastrointestinal endoscopy with histological biopsy -endoscopic ultrasonography -neck, chest, and upper abdomen CT scan -neck external ultrasonography with fi ne-needle aspiration	cT1N1M0-cT2-3N0-1M0	S vs. neoCRT	60	NR	88.2	NR	41.4 Gy (1.8 Gy x 23)	CBDCA AUC 2 PXL 50 mg/mq on days 1 8 15 23 and 29
