# Supplementary material for: A network meta-analysis for neoadjuvant and adjuvant treatments for resectable squamous cell carcinoma of esophagus
Source: Sci Rep. 2021 Mar 24;11:6800. doi: 10.1038/s41598-021-86102-8 (PMC7990939; doi:10.1038/s41598-021-86102-8)
Supplement: Supplementary file 3 — Supplementary Table 2. [file 41598_2021_86102_MOESM3_ESM.xls]

## Sheet: Sheet1
Supplementary Table 2
Study	Year	Active	Control	hr	ln_hr	se_ln_hr	Active cases	Control cases	Heterogeneity
Neoadjuvant CT plus surgery vs Neoadjuvant RT plus surgery
Kelsen et al.	1990	neoCT	neoRT	1.09	0.0861777	0.22	48	48
Neoadjuvant CT plus surgery vs surgery alone
Schlag et al.	1992	neoCT	S	1.08	0.076961	0.4	21	24
Nygaard et al.	1992	neoCT	S	1.02	0.0198026	0.2	50	41
Maipang et al.	1994	neoCT	S	1.46	0.378436	0.39	24	22
Law et al.	1997	neoCT	S	0.69	-0.371064	0.18	74	73
Ancona et al.	2001	neoCT	S	0.84	-0.174353	0.21	47	47
Allum et al.	2009	neoCT	S	0.83	-0.18633	0.14	123	124
Cao et al.	2009	neoCT	S	1.01	0.00995033	0.14	119	118
Boonstra et al.	2011	neoCT	S	0.68	-0.385662	0.17	85	84	I-squared: 25%
Neoadjuvant RT plus surgery vs Surgery alone
Nygaard et al.	1992	neoRT	S	0.76	-0.274437	0.22	48	41
Cao et al.	2009	neoRT	S	0.73	-0.314711	0.15	118	118	I-squared: 0%
Neoadjuvant CRT plus surgery vs surgery alone
Nygaard et al.	1992	neoCRT	S	0.73	-0.314711	0.22	47	41
Le Prise et al.	1994	neoCRT	S	0.76	-0.274437	0.26	32	41
Bosset et al.	1997	neoCRT	S	0.84	-0.174353	0.14	129	134
Lee et al.	2004	neoCRT	S	0.96	-0.040822	0.32	51	50
Burmeister et al.	2005	neoCRT	S	0.44	-0.820981	0.31	45	50
Natsugoe et al.	2006	neoCRT	S	1	0	0.03	22	23
Lv et al.	2010	neoCRT	S	0.61	-0.494296	0.21	80	80
Cao et al.	2009	neoCRT	S	0.57	-0.562119	0.17	118	118
Van Hagen et al.	2012	neoCRT	S	0.47	-0.755023	0.43	41	43
Mariette et al.	2014	neoCRT	S	0.79	-0.235722	0.19	98	97
Shapiro et al.	2015	neoCRT	S	0.62	-0.478036	0.38	41	43	I-squared: 25%
Surgery plus adjuvant CT vs Surgery alone
Pouliquen et al.	1996	aCT	S	1.05	0.0487902	0.17	52	68
Ando et al.	1997	aCT	S	0.95	-0.0512933	0.19	105	100
Ando et al.	2003	aCT	S	0.72	-0.328504	0.2	120	122	I-squared: 0%
Surgery plus adjuvant CRT vs Surgery plus adjuvant CT
Tachibana et al.	2003	aCRT	aCT	0.46	-0.776529	0.52	22	23
Surgery plus adjuvant CRT vs Surgery alone
Lv et al.	2010	aCRT	S	0.66	-0.415515	0.2	78	80
Neoadjuvant CT plus surgery vs surgery plus adjuvant CT
Ando et al.	2012	neoCT	aCT	0.81	-0.210721	0.15	164	166
